# Supplementary material for: Trichomonas vaginalis extracellular vesicles activate the NLRP3 inflammasome and TLR3-mediated inflammatory cascades in host cells
Source: PLoS Pathog. 2025 Jun 2;21(6):e1013216. doi: 10.1371/journal.ppat.1013216 (PMC12157993; doi:10.1371/journal.ppat.1013216)
Supplement: S1 Table — (XLSX) [file ppat.1013216.s004.xlsx]

## Sheet: 工作表1
Table S1 Primers used in this study
Target	Primer sequences (5'>3')
TLR1	F-GGTCTTGCTGGTCTTAGGAGAGAC
	R-CTGAAGTCCAGCTGACCCTGTAGCTTCACG
TLR2	F-GGCCAGCAAATTACCTGTGTG
	R-CTGAGCCTCGTCCATGGGCCACTCC
TLR3	F-CGGGCCAGCTTTCAGGAACCTG
	R-GGCATGAATTATATATGCTGC
TLR4	F-TGCAATGGATCAAGGACCAGAGGC
	R-GTGCTGGGACACCACAACAATCACC
TLR5	F-CCTCATGACCATCCTCACAGTCAC
	R-GGCTTCAAGGCACCAGCCATCTC
TLR6	F-CCAAGTGAACATATCAGTTAATACTTTAGGGTGC
	R-CTCAGAAAACACGGTGTACAAAGCTG
TLR7	F-CTCCCTGGATCTGTACACCTGTGAG
	R-CTCCCACAGAGCCTTTTCCGGAGCT
TLR8	F-GTCCTGGGGATCAAAGAGGGAAGAG
	R-CTCTTACAGATCCGCTGCCGTAGCC
TLR9	F-GCGAGATGAGGATGCCCTGCCCTACG
	R-TTCGGCCGTGGGTCCCTGGCAGAAG
TLR10	F-CAGAGGTCATGATGGTTGGATGG
	R-GACCTAGCATCCTGAGATACCAGGGCAG
GAPDH	F-CATCTCTGCCCCCTCTGCTGA
	R-GGATGACCTTGCCCACAGCCT
