# Supplementary material for: Trichomonas vaginalis extracellular vesicles activate the NLRP3 inflammasome and TLR3-mediated inflammatory cascades in host cells
Source: PLoS Pathog. 2025 Jun 2;21(6):e1013216. doi: 10.1371/journal.ppat.1013216 (PMC12157993; doi:10.1371/journal.ppat.1013216)
Supplement: S2 Table — (XLSX) [file ppat.1013216.s005.xlsx]

## Sheet: KEGG 
Table S2 KEGG pathway enrichment analysis of differentially expressed proteins in Ect treated with TV-EVs purified from various strains for different tim intervals
TV-EVs (ATCC 30236) vs Ctrl 2h
Positive regulation	Negative regulation
GLYCEROPHOSPHOLIPID_METABOLISM	SPLICEOSOME
SELENOAMINO_ACID_METABOLISM	CHEMOKINE_SIGNALING_PATHWAY
MELANOMA	PROTEIN_EXPORT
RIBOSOME	VIBRIO_CHOLERAE_INFECTION
P53 SIGNALING PATHWAY	LEISHMANIA_INFECTION
GLIOMA	DNA_REPLICATION
TIGHT_JUNCTION	RIG_I_LIKE_RECEPTOR_SIGNALING_PATHWAY
PATHWAYS IN CANCER	NOTCH_SIGNALING_PATHWAY
NON_SMALL_CELL_LUNG_CANCER	CYTOSOLIC_DNA_SENSING_PATHWAY
KEGG_VIRAL_MYOCARDITIS	T_CELL_RECEPTOR_SIGNALING_PATHWAY
MELANOGENESIS	ADIPOCYTOKINE_SIGNALING_PATHWAY
WNT_SIGNALING_PATHWAY	PRION_DISEASES
SNARE_INTERACTIONS_IN_VESICULAR_TRANSPORT	MTOR_SIGNALING_PATHWAY
NATURAL_KILLER_CELL_MEDIATED_CYTOTOXICITY	NEUROTROPHIN_SIGNALING_PATHWAY
ACUTE_MYELOID_LEUKEMIA	GALACTOSE_METABOLISM
PANCREATIC_CANCER	LYSINE_DEGRADATION
CELL_ADHESION_MOLECULES_CAMS	RNA_DEGRADATION
KEGG_OOCYTE_MEIOSIS	GLYCOLYSIS_GLUCONEOGENESIS
PROTEASOME	NUCLEOTIDE_EXCISION_REPAIR
PROSTATE_CANCER
B_CELL_RECEPTOR_SIGNALING_PATHWAY
TV-EVs (ATCC 50143) vs Ctrl 2h
Positive regulation	Negative regulation
NON_SMALL_CELL_LUNG_CANCER	HYPERTROPHIC_CARDIOMYOPATHY_HCM
RIBOSOME	DILATED_CARDIOMYOPATHY
MELANOMA	SPLICEOSOME
PHOSPHATIDYLINOSITOL_SIGNALING_SYSTEM	ARRHYTHMOGENIC_RIGHT_VENTRICULAR_CARDIOMYOPATHY_ARVC
ENDOMETRIAL_CANCER	CITRATE_CYCLE_TCA_CYCLE
FC_EPSILON_RI_SIGNALING_PATHWAY	LYSINE_DEGRADATION
GLIOMA	PATHOGENIC_ESCHERICHIA_COLI_INFECTION
SELENOAMINO_ACID_METABOLISM	VIBRIO_CHOLERAE_INFECTION
GLYCEROPHOSPHOLIPID_METABOLISM
CHRONIC_MYELOID_LEUKEMIA
RENAL_CELL_CARCINOMA
NATURAL_KILLER_CELL_MEDIATED_CYTOTOXICITY
T_CELL_RECEPTOR_SIGNALING_PATHWAY
ACUTE_MYELOID_LEUKEMIA
BLADDER_CANCER
PROSTATE_CANCER
B_CELL_RECEPTOR_SIGNALING_PATHWAY
PANCREATIC_CANCER
VEGF_SIGNALING_PATHWAY
ALDOSTERONE_REGULATED_SODIUM_REABSORPTION
TV-EVs (NDMC5) vs Ctrl 2h
Positive regulation	Negative regulation
RIBOSOME	GLYCEROLIPID_METABOLISM
CELL_ADHESION_MOLECULES_CAMS	GLYCEROPHOSPHOLIPID_METABOLISM
VIRAL_MYOCARDITIS	HUNTINGTONS_DISEASE
P53_SIGNALING_PATHWAY	SPLICEOSOME
NATURAL_KILLER_CELL_MEDIATED_CYTOTOXICITY	PARKINSONS_DISEASE
SELENOAMINO_ACID_METABOLISM	VIBRIO_CHOLERAE_INFECTION
PATHOGENIC_ESCHERICHIA_COLI_INFECTION	DILATED_CARDIOMYOPATHY
CHRONIC_MYELOID_LEUKEMIA	OXIDATIVE_PHOSPHORYLATION
NON_SMALL_CELL_LUNG_CANCER	CALCIUM_SIGNALING_PATHWAY
MELANOMA	HYPERTROPHIC_CARDIOMYOPATHY_HCM
RIG_I_LIKE_RECEPTOR_SIGNALING_PATHWAY	CARDIAC_MUSCLE_CONTRACTION
JAK_STAT_SIGNALING_PATHWAY	ARRHYTHMOGENIC_RIGHT_VENTRICULAR_CARDIOMYOPATHY_ARVC
TIGHT_JUNCTION	LONG_TERM_POTENTIATION
BLADDER_CANCER	EPITHELIAL_CELL_SIGNALING_IN_HELICOBACTER_PYLORI_INFECTION
B_CELL_RECEPTOR_SIGNALING_PATHWAY	N_GLYCAN_BIOSYNTHESIS
PANCREATIC_CANCER	LYSOSOME
PENTOSE_PHOSPHATE_PATHWAY	ALZHEIMERS_DISEASE
AMYOTROPHIC_LATERAL_SCLEROSIS_ALS	CELL_CYCLE
STARCH_AND_SUCROSE_METABOLISM	ADHERENS_JUNCTION
ANTIGEN_PROCESSING_AND_PRESENTATION	REGULATION_OF_ACTIN_CYTOSKELETON
ALDOSTERONE_REGULATED_SODIUM_REABSORPTION
TV-EVs (ATCC 30236) vs Ctrl 4h
Positive regulation	Negative regulation
RIBOSOME	SPLICEOSOME
ECM_RECEPTOR_INTERACTION	NOTCH_SIGNALING_PATHWAY
PROGESTERONE_MEDIATED_OOCYTE_MATURATION	HYPERTROPHIC_CARDIOMYOPATHY_HCM
CELL_ADHESION_MOLECULES_CAMS	CELL_CYCLE
GLYCEROPHOSPHOLIPID_METABOLISM	HUNTINGTONS_DISEASE
NON_SMALL_CELL_LUNG_CANCER	CARDIAC_MUSCLE_CONTRACTION
MELANOMA	ARRHYTHMOGENIC_RIGHT_VENTRICULAR_CARDIOMYOPATHY_ARVC
ENDOMETRIAL_CANCER	DILATED_CARDIOMYOPATHY
NATURAL_KILLER_CELL_MEDIATED_CYTOTOXICITY	NUCLEOTIDE_EXCISION_REPAIR
PANCREATIC_CANCER	LYSINE_DEGRADATION
SMALL_CELL_LUNG_CANCER	OXIDATIVE_PHOSPHORYLATION
PYRIMIDINE_METABOLISM	RNA_DEGRADATION
COLORECTAL_CANCER	PROTEASOME
SYSTEMIC_LUPUS_ERYTHEMATOSUS	VIBRIO_CHOLERAE_INFECTION
P53_SIGNALING_PATHWAY	ADIPOCYTOKINE_SIGNALING_PATHWAY
FC_EPSILON_RI_SIGNALING_PATHWAY	PROTEIN_EXPORT
ACUTE_MYELOID_LEUKEMIA
DRUG_METABOLISM_OTHER_ENZYMES
GLIOMA
PENTOSE_PHOSPHATE_PATHWAY
TV-EVs (ATCC 50143) vs Ctrl 4h
Positive regulation	Negative regulation
RIBOSOME	GLYCEROLIPID_METABOLISM
BLADDER_CANCER	DNA_REPLICATION
RNA_DEGRADATION	GLYCEROPHOSPHOLIPID_METABOLISM
CELL_ADHESION_MOLECULES_CAMS	SPLICEOSOME
ANTIGEN_PROCESSING_AND_PRESENTATION	ARRHYTHMOGENIC_RIGHT_VENTRICULAR_CARDIOMYOPATHY_ARVC
CHRONIC_MYELOID_LEUKEMIA	VIBRIO_CHOLERAE_INFECTION
SELENOAMINO_ACID_METABOLISM	PYRIMIDINE_METABOLISM
VIRAL_MYOCARDITIS	DILATED_CARDIOMYOPATHY
AMYOTROPHIC_LATERAL_SCLEROSIS_ALS	PURINE_METABOLISM
PENTOSE_PHOSPHATE_PATHWAY	SYSTEMIC_LUPUS_ERYTHEMATOSUS
NON_SMALL_CELL_LUNG_CANCER	MTOR_SIGNALING_PATHWAY
NATURAL_KILLER_CELL_MEDIATED_CYTOTOXICITY	FOCAL_ADHESION
APOPTOSIS	INOSITOL_PHOSPHATE_METABOLISM
GAP_JUNCTION	CELL_CYCLE
MELANOMA	EPITHELIAL_CELL_SIGNALING_IN_HELICOBACTER_PYLORI_INFECTION
PANCREATIC_CANCER	HYPERTROPHIC_CARDIOMYOPATHY_HCM
PROGESTERONE_MEDIATED_OOCYTE_MATURATION	REGULATION_OF_ACTIN_CYTOSKELETON
T_CELL_RECEPTOR_SIGNALING_PATHWAY	GNRH_SIGNALING_PATHWAY
CYSTEINE_AND_METHIONINE_METABOLISM	INSULIN_SIGNALING_PATHWAY
P53_SIGNALING_PATHWAY	AXON_GUIDANCE
TV-EVs (NDMC5) vs Ctrl 4h
Positive regulation	Negative regulation
CELL_ADHESION_MOLECULES_CAMS	GLYCEROLIPID_METABOLISM
RIBOSOME	GLYCEROPHOSPHOLIPID_METABOLISM
ECM_RECEPTOR_INTERACTION	LYSINE_DEGRADATION
PROGESTERONE_MEDIATED_OOCYTE_MATURATION	TRYPTOPHAN_METABOLISM
JAK_STAT_SIGNALING_PATHWAY	GLYCOLYSIS_GLUCONEOGENESIS
ACUTE_MYELOID_LEUKEMIA	SPLICEOSOME
NATURAL_KILLER_CELL_MEDIATED_CYTOTOXICITY	ADIPOCYTOKINE_SIGNALING_PATHWAY
SNARE_INTERACTIONS_IN_VESICULAR_TRANSPORT
VIRAL_MYOCARDITIS
CELL_CYCLE
AMYOTROPHIC_LATERAL_SCLEROSIS_ALS
INOSITOL_PHOSPHATE_METABOLISM
LYSOSOME
STARCH_AND_SUCROSE_METABOLISM
FC_EPSILON_RI_SIGNALING_PATHWAY
NON_SMALL_CELL_LUNG_CANCER
OOCYTE_MEIOSIS
NEUROTROPHIN_SIGNALING_PATHWAY
P53_SIGNALING_PATHWAY
BLADDER_CANCER
TV-EVs (ATCC 30236) vs Ctrl 8h
Positive regulation	Negative regulation
P53_SIGNALING_PATHWAY	SPLICEOSOME
NON_SMALL_CELL_LUNG_CANCER	RNA_DEGRADATION
PROGESTERONE_MEDIATED_OOCYTE_MATURATION	HYPERTROPHIC_CARDIOMYOPATHY_HCM
APOPTOSIS	ARRHYTHMOGENIC_RIGHT_VENTRICULAR_CARDIOMYOPATHY_ARVC
OOCYTE_MEIOSIS	DILATED_CARDIOMYOPATHY
AMYOTROPHIC_LATERAL_SCLEROSIS_ALS	LYSINE_DEGRADATION
ECM_RECEPTOR_INTERACTION	N_GLYCAN_BIOSYNTHESIS
SELENOAMINO_ACID_METABOLISM	RIBOSOME
PANCREATIC_CANCER	GALACTOSE_METABOLISM
PHOSPHATIDYLINOSITOL_SIGNALING_SYSTEM	PROTEIN_EXPORT
PROTEASOME	ADIPOCYTOKINE_SIGNALING_PATHWAY
FC_GAMMA_R_MEDIATED_PHAGOCYTOSIS	ARGININE_AND_PROLINE_METABOLISM
MELANOMA	VIBRIO_CHOLERAE_INFECTION
CHRONIC_MYELOID_LEUKEMIA	CYTOSOLIC_DNA_SENSING_PATHWAY
SNARE_INTERACTIONS_IN_VESICULAR_TRANSPORT	PRION_DISEASES
CELL_CYCLE	GLYCEROLIPID_METABOLISM
GLIOMA	AMINO_SUGAR_AND_NUCLEOTIDE_SUGAR_METABOLISM
BLADDER_CANCER
PROSTATE_CANCER
MAPK_SIGNALING_PATHWAY
CELL_ADHESION_MOLECULES_CAMS
TV-EVs (ATCC 50143) vs Ctrl 8h
Positive regulation	Negative regulation
ECM_RECEPTOR_INTERACTION	SPLICEOSOME
PROGESTERONE_MEDIATED_OOCYTE_MATURATION	HYPERTROPHIC_CARDIOMYOPATHY_HCM
NON_SMALL_CELL_LUNG_CANCER	ARRHYTHMOGENIC_RIGHT_VENTRICULAR_CARDIOMYOPATHY_ARVC
GAP_JUNCTION	DILATED_CARDIOMYOPATHY
CELL_ADHESION_MOLECULES_CAMS	VIBRIO_CHOLERAE_INFECTION
PANCREATIC_CANCER	CYTOSOLIC_DNA_SENSING_PATHWAY
ENDOMETRIAL_CANCER	SYSTEMIC_LUPUS_ERYTHEMATOSUS
MELANOGENESIS
CHRONIC_MYELOID_LEUKEMIA
PROSTATE_CANCER
OOCYTE_MEIOSIS
GLUTATHIONE_METABOLISM
P53_SIGNALING_PATHWAY
PORPHYRIN_AND_CHLOROPHYLL_METABOLISM
NEUROTROPHIN_SIGNALING_PATHWAY
SELENOAMINO_ACID_METABOLISM
RIBOSOME
GLIOMA
LONG_TERM_POTENTIATION
VEGF_SIGNALING_PATHWAY
TV-EVs (NDMC5) vs Ctrl 8h
Positive regulation	Negative regulation
CELL_ADHESION_MOLECULES_CAMS	SPLICEOSOME
NATURAL_KILLER_CELL_MEDIATED_CYTOTOXICITY	RIBOSOME
PROTEASOME	ARRHYTHMOGENIC_RIGHT_VENTRICULAR_CARDIOMYOPATHY_ARVC
OOCYTE_MEIOSIS	HYPERTROPHIC_CARDIOMYOPATHY_HCM
P53_SIGNALING_PATHWAY	DILATED_CARDIOMYOPATHY
DNA_REPLICATION	VIBRIO_CHOLERAE_INFECTION
PROGESTERONE_MEDIATED_OOCYTE_MATURATION	NOTCH_SIGNALING_PATHWAY
NON_SMALL_CELL_LUNG_CANCER	NOD_LIKE_RECEPTOR_SIGNALING_PATHWAY
FC_EPSILON_RI_SIGNALING_PATHWAY	DRUG_METABOLISM_OTHER_ENZYMES
AMYOTROPHIC_LATERAL_SCLEROSIS_ALS	CYTOSOLIC_DNA_SENSING_PATHWAY
TGF_BETA_SIGNALING_PATHWAY	RIG_I_LIKE_RECEPTOR_SIGNALING_PATHWAY
MELANOMA	LYSINE_DEGRADATION
PROSTATE_CANCER	CARDIAC_MUSCLE_CONTRACTION
ECM_RECEPTOR_INTERACTION	PRION_DISEASES
PANCREATIC_CANCER	ADIPOCYTOKINE_SIGNALING_PATHWAY
BLADDER_CANCER	EPITHELIAL_CELL_SIGNALING_IN_HELICOBACTER_PYLORI_INFECTION
RENAL_CELL_CARCINOMA
MISMATCH_REPAIR
PENTOSE_PHOSPHATE_PATHWAY
PEROXISOME
