# Supplementary material for: Trichomonas vaginalis extracellular vesicles activate the NLRP3 inflammasome and TLR3-mediated inflammatory cascades in host cells
Source: PLoS Pathog. 2025 Jun 2;21(6):e1013216. doi: 10.1371/journal.ppat.1013216 (PMC12157993; doi:10.1371/journal.ppat.1013216)
Supplement: S2 Data — This file includes raw data of statistical analysis in Figs 3A, 3B, 3C, 3D, 3E, 3F, 3G, 3H, 3J, 4B, 4C, 5B, 5D, 5E, 6B, 6D, 6F, 7A, 7B, 7C, 8A, 8C, 8D, 9C, 9D, 9E, S1C and S1D. (XLSX) [file ppat.1013216.s008.xlsx]

## Sheet: Figure 3A
Multiplex assay
THP-1
Cytokines(pg/ml)	PBS	30236	50143	NDMC5
IL-8	914.85	6898.7	6868.36	7600
MIP-1b	43.12	209.33	190.84	931.14
CXCL1	165.06	235.99	231.75	374.5
G-CSF	470.5	1597.18	1863.06	2008.77
RANTES	86.36	150.53	145.93	295.3
TNF-α	6.38	37.74	34.63	269
TNF-β	42.38	61.93	68.08	103.59
SDF-1α	38.41	63.56	61.39	78.14
HGF	16.7	29.67	29.14	40.74
LIF	12.93	38.72	44.62	52.37
IL-12(p40)	11.7	20.73	20.73	29.39
Basic FGF	10.94	19.71	20.29	24.75
IL-2Rα	8.68	18.16	18.94	25.34
IL-1α	7.23	11.52	13.93	22.63
IL-16	7.66	15.32	14.66	19.25
SCF	4.8	9.65	9.9	12.67
IFN-α2	0	3.45	4.23	4.78
IP-10	0	10.26	9.09	32.22

## Sheet: Figure 3B
ELISA
THP-1
IL-8(pg/ml)	PBS	30236	50143	NDMC5
Repeat1	1429.48	2058.65	1983.65	2021.15
Repeat1	1362.81	2012.81	1911.77	2023.23
Repeat2	1353	1905.18	1907.91	1824.27
Repeat2	1409.73	1902.45	1864.27	1879.73
Repeat3	1688.41	2198.6	2076.34	2155.59
Repeat3	1652.19	2181.62	1954.08	2125.02
P value		P<0.0001	P<0.0001	P<0.0001

## Sheet: Figure 3C)
ELISA
THP-1
MIP-1b(pg/ml)	Ctrl	30236	50143	NDMC5
Repeat1	735.6	1247.6	1759.6	2179.6
Repeat1	791.6	1119.6	1719.6	2603.6
Repeat2	787.6	1167.6	1455.6	2043.6
Repeat2	703.6	1219.6	1255.6	2083.6
Repeat3	714.6	1220.6	1336.6	2100.6
Repeat3	735.6	1189.6	1289.6	2214.6
P value		P<0.0001	P<0.0001	P<0.0001

## Sheet: Figure 3D
ELISA
THP-1
CXCL1(pg/ml)	PBS	30236	50143	NDMC5
Repeat1	37.1538	98.6923	164.077	1701.77
Repeat1	38.6923	100.231	161.769	1762.54
Repeat2	27.2593	94.6667	148	1621.33
Repeat2	29.4815	110.333	150.625	1532.44
Repeat3	31.4567	111.468	163.477	1597.33
Repeat3	32.169	114.328	162.815	1600.35
P value		P<0.0001	P<0.0001	P<0.0001

## Sheet: Figure 3E
Multiplex assay
Ect
Cytokines	PBS	30236	50143	NDMC5
CXCL1	585.96	628.92	706.27	1490.7
IL-8	480.55	1657.02	778.7	2267.4
IL-6	94.65	223.11	274.72	587.11
SCGF-β	1446.97	3263.92	1691.38	1839.28
MIF	851.66	2143.46	864.63	853.15
VEGF-A	23.3	167.41	23.84	46.21
IL-1α	43.21	97.39	59.22	69.04
G-CSF	16.9	46.68	15.31	55.69
SDF-1α	17.56	38.01	20.35	30.32
IL-5	17.07	47.58	20.07	24.59
PDGF-BB	16	44.12	16.58	18.34
TNF-β	8.06	17.23	10.77	17.04
LIF	6.14	19.38	7.3	17.79
GM-CSF	2.42	8.77	9.84	24.26
IL-12(p40)	0	9.36	6.96	6.96
IL-16	0	4.09	1.56	2.09

## Sheet: Figure 3F 
ELISA
Ect
CXCL1 (pg/ml)	PBS	30236	50143	NDMC5
Repeat1	187.923	254.077	226.385	1434.08
Repeat1	187.923	234.077	219.462	1435.62
Repeat2	172.643	266.929	256.214	1336.93
Repeat2	159.071	245.5	260.5	1347.64
Repeat3	165.713	265.78	289.55	1441.68
Repeat3	161.543	270.987	285.654	1390.8
P value		P<0.0001	P<0.0001	P<0.0001

## Sheet: Figure 3G
ELISA
Ect
IL-8 (pg/ml)	PBS	30236	50143	NDMC5
Repeat1	179.568	273.892	277.135	371.324
Repeat1	180.243	274.432	273.081	361.865
Repeat2	213.721	258.532	261.823	393.215
Repeat2	206.127	276.253	271.19	397.139
Repeat3	204.403	289.565	301.339	387.629
Repeat3	213.758	275.855	318.597	391.177
P value		P<0.0001	P<0.0001	P<0.0001

## Sheet: Figure 3H
ELISA
Ect
IL-6 (pg/ml)	PBS	30236	50143	NDMC5
Repeat1	26.1277	158.362	164.425	387.298
Repeat1	25.0638	162.191	161.979	377.723
Repeat2	23.6756	146.876	143.267	352.062
Repeat2	24.5309	146.987	144.512	337
Repeat3	24.7	134.95	134.617	298.783
Repeat3	25.1167	134.283	131.033	307.367
P value		P<0.0001	P<0.0001	P<0.0001

## Sheet: Figure 3J
ELISA
MICE-PBS
IL-8 (pg/ml)	MICE 1	MICE 2	MICE 3	MICE 4	MICE 5	MICE 6
3	17.2632	2.52632	3.05263	8.84211	5.68421	-1.68421
6	9.36842	22.5263	33.0526	22	7.26316	6.73684
9	6.73684	6.73684	9.36842	13.579	22.5263	12
12	14.6316	12.5263	14.1053	9.36842	18.8421
MICE-50143 EVs
IL-8 (pg/ml)	MICE 1	MICE 2	MICE 3	MICE 4	MICE 5	MICE 6	MICE 7	MICE 8
3	14.5625	56.4375	2.0625	17.0625	4.5625	3.3125	1.4375	3.3125
6	13.9375	12.6875	17.6875	7.0625	7.6875	4.5625	6.4375	4.5625
9	3.3125	3.9375	7.0625	2.6875	8.3125	29.5625	19.5625	10.1875
12	33.3125	7.6875	303.938	7.6875	502.688	14.5625	54.5625	508.938
MICE-NDMC5 EVs
IL-8 (pg/ml)	MICE 1	MICE 2	MICE 3	MICE 4	MICE 5	MICE 6	MICE 7	MICE 8
3	78.9375	160.188	8.3125	5.8125	10.1875	0.8125	2.6875	22.6875
6	11.4375	64.5625	17.6875	8.3125	7.0625	413.312	8.9375	3.3125
9	2.6875	3.9375	5.1875	18.3125	7.6875	7.6875	6.4375	18.9375
12	218.938	18.3125	10.8125	35.8125	100.812	195.188	15.8125	25.8125
MICE-PBS
CXCL1 (pg/ml)	MICE 1	MICE 2	MICE 3	MICE 4	MICE 5	MICE 6
3	5.14754	0.557377	0.721311	2.52459	1.54098	-0.754098
6	2.68852	6.78688	10.0656	6.62295	2.03279	1.86885
9	1.86885	1.86885	2.68852	4	6.78688	3.5082
12	4.32787	3.67213	4.16393	2.68852	5.63934	214.82
MICE-50143 EVs
CXCL1 (pg/ml)	MICE 1	MICE 2	MICE 3	MICE 4	MICE 5	MICE 6	MICE 7	MICE 8
3	187.846	334.192	-2.15385	-1.38461	517.077	4.57692	57.0769	55.5385
6	39.3846	20.3462	212.654	65.9231	342.269	154.385	353.423	339.577
9	490.538	6.30769	225.538	46.5	5.15385	40.9231	60.7308	35.7308
12	32.8462	1.11539	45.5385	108.615	144.962	18.8077	35.7308	168.231
MICE-NDMC5 EVs
CXCL1 (pg/ml)	MICE 1	MICE 2	MICE 3	MICE 4	MICE 5	MICE 6	MICE 7	MICE 8
3	134.962	763.808	29.9615	78.4231	67.0769	-2.15385	23.4231	2.65385
6	144.577	44.9615	158.423	654	75.7308	166.885	483.231	364.769
9	40.9231	14.5769	347.654	515.154	-1	71.1154	1.11539	199.962
12	122.269	8.80769	112.462	161.885	24.9615	51.3077	258.423	22.8462

## Sheet: Figure 4B
WB
Caspase-1	Ctrl	30236	50143	NDMC5	LPS+ATP			Pro-IL-1b	Ctrl	30236	50143	NDMC5	LPS+ATP
Repeat1	1	241.146	195.773	186.657	200.355			Repeat1	1	2.08066	1.61124	1.70293	2.47725
Repeat2	1	19.238	192.706	65.558	199.817			Repeat2	1	1.10552	1.62538	1.61361	1.47409
Repeat3	1	67.9891	86.6066	114.875	180.746			Repeat3	1	3.5203	2.88433	3.38859	2.26748
Repeat4	1	223.301	208.672	234.222	134.364			P value		0.1529	0.0693	0.0992	0.0246
P value		0.0486	0.001	0.0072	P<0.0001
								Mature IL-1b	Ctrl	30236	50143	NDMC5	LPS+ATP
Pro-Caspase-1	Ctrl	30236	50143	NDMC5	LPS+ATP			Repeat1	1	4.89168	16.8511	9.8727	14.2074
Repeat1	1	68.791	49.2754	59.861	108.143			Repeat2	1	9.2352	12.6697	11.8275	8.68804
Repeat2	1	87.4074	122.699	79.2555	73.7605			Repeat3	1	5.57939	7.68781	6.44335	12.8368
Repeat3	1	147.734	77.2912	151.493	283.167			P value		0.0145	0.0126	0.006	0.0028
Repeat4	1	106.406	119.691	166.609	117.864
P value		0.001	0.0021	0.0051	0.0213			IL-1b	Ctrl	30236	50143	NDMC5	LPS+ATP
								Repeat1	1	3.05894	6.64016	2.04818	9.73321
NLRP3	Ctrl	30236	50143	NDMC5	LPS+ATP			Repeat2	1	7.12272	7.95688	12.1689	2.88505
Repeat1	1	173.843	224.314	188.671	94.8895			Repeat3	1	6.45198	6.95141	5.31438	4.95366
Repeat2	1	217.459	207.532	187.138	236.593			Repeat4		5.40309	7.58056	8.59136
Repeat3	1	263.808	198.62	211.486	74.727			P value		0.0023	P<0.0001	0.0321	0.0143
P value		0.0011	P<0.0001	P<0.0001	0.0576
ASC	Ctrl	30236	50143	NDMC5	LPS+ATP
Repeat1	1	59.1202	60.3841	46.5374	55.4705
Repeat2	1	18.9269	23.6655	29.9145	69.851
Repeat3	1	36.1436	33.0809	24.9282	19.0036
P value		0.0334	0.0259	0.0074	0.0358

[truncated: 18 more sheets: Figure 4C, Figure 5B, Figure 5D, Figure 5E, Figure 6B, Figure 6D, Figure 6F, Figure 7A , Figure 7B, Figure 7C, Figure 8A, Figure 8C, Figure 8D, Figure 9C, Figure 9D, Figure 9E, Supplementary  Figure 1c, Supplementary  Figure 1d]
